# Supplementary material for: Proteomic and Metabolomic Profiling Reveals Alterations in Boar X and Y Sperm
Source: Animals (Basel). 2024 Dec 19;14(24):3672. doi: 10.3390/ani14243672 (PMC11727386; doi:10.3390/ani14243672)
Supplement: Supplementary file 1 [file animals-14-03672-s001.zip]

Archive with 6 entries (6 files):
- Figure S1.png
- Figure S2.png
- Figure S3.png
- Figure S4.png
- Figure S5.png
- Supplement Tables.pdf
